# Supplementary material for: Accuracy of prediction from multi-environment trials for new locations using pedigree information and environmental covariates: the case of sorghum (Sorghum bicolor (L.) Moench) breeding
Source: Theor Appl Genet. 2024 Jul 10;137(8):181. doi: 10.1007/s00122-024-04684-z (PMC11236881; doi:10.1007/s00122-024-04684-z)
Supplement: Supplementary file 1 — Supplementary file1 (ZIP 13 kb) [file 122_2024_4684_MOESM1_ESM.zip]

Archive with 6 entries (6 files):
- Suplimentary information/data_for_Stage_II.csv
- Suplimentary information/mv_x.csv
- Suplimentary information/mvr.R
- Suplimentary information/pedigree.csv
- Suplimentary information/S1.csv
- Suplimentary information/stage_II prediction.R
