# Supplementary material for: Accuracy of prediction from multi-environment trials for new locations using pedigree information and environmental covariates: the case of sorghum (Sorghum bicolor (L.) Moench) breeding
Source: Theor Appl Genet. 2024 Jul 10;137(8):181. doi: 10.1007/s00122-024-04684-z (PMC11236881; doi:10.1007/s00122-024-04684-z)
Supplement: Supplementary file 1 — Supplementary file1 (ZIP 13 kb) [file 122_2024_4684_MOESM1_ESM.zip › Suplimentary information/data_for_Stage_II.csv]

TrialID	entry	genotype	lsmeans	weights_smith	Z1	Z2	Z3
ER19SG2N02	1	ETSC14789-3-2	1.10938	20.8901	-6.44	0.95	-0.59
ER19SG2N02	2	ETSC14697-1-2	1.02823	20.8921	-6.44	0.95	-0.59
ER19SG2N02	3	ETSC14762-5-1	0.99104	20.5603	-6.44	0.95	-0.59
ER19SG2N02	4	ETSC14589-6-2	1.45118	20.8873	-6.44	0.95	-0.59
ER19SG2N02	5	ETSC14806-5-1	1.12647	20.8921	-6.44	0.95	-0.59
ER19SG2N02	6	ETSC15385-2-2	1.76964	20.9498	-6.44	0.95	-0.59
ER19SG2N02	7	14MWLSDT7114	0.65262	20.8863	-6.44	0.95	-0.59
ER19SG2N02	8	ETSC14763-2-1	0.69968	20.875	-6.44	0.95	-0.59
ER19SG2N02	9	ETSC15360-1-1	0.84006	20.558	-6.44	0.95	-0.59
ER19SG2N02	10	ETSC14709-1-1	1.1678	20.8803	-6.44	0.95	-0.59
ER19SG2N02	11	ETSC15410-9-2	1.11816	20.8761	-6.44	0.95	-0.59
ER19SG2N02	12	ETSC15384-3-2	1.47756	20.8767	-6.44	0.95	-0.59
ER19SG2N02	13	ETSC14586-6-2	1.06827	20.8454	-6.44	0.95	-0.59
ER19SG2N02	14	ETSC14252-3-2	1.41712	20.9525	-6.44	0.95	-0.59
ER19SG2N02	15	ETSC14832-5-2	0.55344	20.8908	-6.44	0.95	-0.59
ER19SG2N02	16	ETSC15412-6-1	0.98499	20.8788	-6.44	0.95	-0.59
ER19SG2N02	17	ETSC14600-2-1	1.29368	20.8877	-6.44	0.95	-0.59
ER19SG2N02	18	ETSC14707-5-1	1.28085	20.8768	-6.44	0.95	-0.59
ER19SG2N02	19	ETSC300386	0.93122	20.8793	-6.44	0.95	-0.59
ER19SG2N02	20	ETSC14579-1-4	0.70365	20.9025	-6.44	0.95	-0.59
ER19SG2N02	21	ETSC14811-2-1	0.95627	20.879	-6.44	0.95	-0.59
ER19SG2N02	22	ETSC15396-5-1	1.07062	20.8768	-6.44	0.95	-0.59
ER19SG2N02	23	ETSC15412-7-1	0.97876	20.8789	-6.44	0.95	-0.59
ER19SG2N02	24	ETSC15438-4-1	0.52537	20.8764	-6.44	0.95	-0.59
ER19SG2N02	25	ETSC15422-2-2	0.92217	20.8928	-6.44	0.95	-0.59
ER19SG2N02	26	ETSC14203-5-2	1.47266	20.8774	-6.44	0.95	-0.59
ER19SG2N02	27	ETSC14225-2-2	1.11311	20.8778	-6.44	0.95	-0.59
ER19SG2N02	28	ETSC14715-4-1	0.49363	20.8938	-6.44	0.95	-0.59
ER19SG2N02	29	Argiti	1.05699	20.876	-6.44	0.95	-0.59
ER19SG2N02	30	ETSC14019-4-2	0.96336	20.8875	-6.44	0.95	-0.59
ER19SG2N02	31	ETSC14799-3-1	1.24544	20.8766	-6.44	0.95	-0.59
ER19SG2N02	32	ETSC14580-3-3	0.78545	20.879	-6.44	0.95	-0.59
ER19SG2N02	33	ETSC14685-4-4	0.89117	20.8769	-6.44	0.95	-0.59
ER19SG2N02	34	ETSC14791-1-1	1.08237	20.8919	-6.44	0.95	-0.59
ER19SG2N02	35	ETSC15312-3-1	0.86197	20.8878	-6.44	0.95	-0.59
ER19SG2N02	36	ETSC14600-4-3	0.86776	20.8768	-6.44	0.95	-0.59
ER19SG2N02	37	ETSC14589-5-2	1.39691	20.9041	-6.44	0.95	-0.59
ER19SG2N02	38	ETSC15437-2-2	1.04587	20.9032	-6.44	0.95	-0.59
ER19SG2N02	39	ETSC15394-2-1	1.08674	20.8761	-6.44	0.95	-0.59
ER19SG2N02	40	ETSC15534-1-1	1.35857	20.8752	-6.44	0.95	-0.59
ER19SG2N02	41	ETSC15429-5-3	0.62199	20.892	-6.44	0.95	-0.59
ER19SG2N02	42	ETSC15416-7-1	0.95471	20.8749	-6.44	0.95	-0.59
ER19SG2N02	43	ETSC14020-1-1	0.6369	20.8869	-6.44	0.95	-0.59
ER19SG2N02	44	ETSC14581-3-2	0.87992	20.8443	-6.44	0.95	-0.59
ER19SG2N02	45	ETSC300354	0.81049	20.8895	-6.44	0.95	-0.59
ER19SG2N02	46	ETSC15368-2-2	0.7283	20.7067	-6.44	0.95	-0.59
ER19SG2N02	47	ETSC14737-5-1	0.57656	20.8955	-6.44	0.95	-0.59
ER19SG2N02	48	ETSC14112-8-3	1.22142	20.8916	-6.44	0.95	-0.59
ER19SG2N02	49	ETSC300348	0.89376	20.8792	-6.44	0.95	-0.59
ER19SG2N02	50	ETSC15413-7-1	1.42925	20.8774	-6.44	0.95	-0.59
ER19SG2N02	51	ETSC14325-4-1	1.43675	20.8766	-6.44	0.95	-0.59
ER19SG2N02	52	ETSC15342-4-1	1.15058	20.7099	-6.44	0.95	-0.59
ER19SG2N02	53	ETSC14123-4-2	1.41484	20.9367	-6.44	0.95	-0.59
ER19SG2N02	54	ETSC15357-3-1	1.40316	20.878	-6.44	0.95	-0.59
ER19SG2N02	55	ETSC14590-4-5	0.87964	20.9026	-6.44	0.95	-0.59
ER19SG2N02	56	ETSC15410-8-3	0.65081	20.8761	-6.44	0.95	-0.59
ER19SG2N02	57	ETSC14197-10-4	0.97127	20.8929	-6.44	0.95	-0.59
ER19SG2N02	58	ETSC15363-1-2	1.41286	20.8848	-6.44	0.95	-0.59
ER19SG2N02	59	ETSC14660-3-1	1.05957	20.9017	-6.44	0.95	-0.59
ER19SG2N02	60	ETSC14596-4-4	0.60162	20.8775	-6.44	0.95	-0.59
ER19SG2N02	61	ETSC14117-3-2	1.01675	20.8802	-6.44	0.95	-0.59
ER19SG2N02	62	ETSC15364-2-1	1.08716	20.9015	-6.44	0.95	-0.59
ER19SG2N02	63	ETSC14599-2-2	0.949	20.8785	-6.44	0.95	-0.59
ER19SG2N02	64	ETSC15360-2-2	0.76686	20.8803	-6.44	0.95	-0.59
ER19SG2N02	65	ETSC15371-4-1	1.23995	20.8894	-6.44	0.95	-0.59
ER19SG2N02	66	ETSC14599-7-3	0.59937	20.7075	-6.44	0.95	-0.59
ER19SG2N02	67	ETSC14775-3-2	0.86251	20.8752	-6.44	0.95	-0.59
ER19SG2N02	68	ETSC14581-4-2	0.82434	20.8938	-6.44	0.95	-0.59
ER19SG2N02	69	ETSC15328-4-1	1.463	20.8865	-6.44	0.95	-0.59
ER19SG2N02	70	ETSC14109-2-2	0.87804	20.8767	-6.44	0.95	-0.59
ER19SG2N02	71	ETSC14793-5-1	1.26137	20.8843	-6.44	0.95	-0.59
ER19SG2N02	72	ETSC14230-3-4	1.45905	20.8762	-6.44	0.95	-0.59
ER19SG2N02	73	ETSC14020-3-2	1.15813	20.8779	-6.44	0.95	-0.59
ER19SG2N02	74	ETSC14716-5-2	0.76572	20.8933	-6.44	0.95	-0.59
ER19SG2N02	75	ETSC14586-5-1	1.00371	20.8935	-6.44	0.95	-0.59
ER19SG2N02	76	ETSC15412-6-2	0.9668	20.8766	-6.44	0.95	-0.59
ER19SG2N02	77	ETSC14785-2-1	1.73005	20.8776	-6.44	0.95	-0.59
ER19SG2N02	78	ETSC14715-5-3	1.11243	20.8762	-6.44	0.95	-0.59
ER19SG2N02	79	ETSC14732-2-1	0.83437	20.5592	-6.44	0.95	-0.59
ER19SG2N02	80	ETSC14700-3-2	1.0509	20.9007	-6.44	0.95	-0.59
ER19SG2N02	81	ETSC15312-4-2	0.82672	20.8773	-6.44	0.95	-0.59
ER19SG2N02	82	ETSC14571-2-4	1.06345	20.8946	-6.44	0.95	-0.59
ER19SG2N02	83	ETSC15388-5-1	1.29318	20.8802	-6.44	0.95	-0.59
ER19SG2N02	84	ETSC14804-6-1	1.28103	20.8762	-6.44	0.95	-0.59
ER19SG2N02	85	ETSC14832-2-1	0.95813	20.8866	-6.44	0.95	-0.59
ER19SG2N02	86	ETSC14722-1-2	0.8194	20.7111	-6.44	0.95	-0.59
ER19SG2N02	87	ETSC15461-3-1	1.0497	20.7092	-6.44	0.95	-0.59
ER19SG2N02	88	ETSC14775-1-1	1.06027	20.8923	-6.44	0.95	-0.59
ER19SG2N02	89	ETSC14446-4-1	0.88054	20.8824	-6.44	0.95	-0.59
ER19SG2N02	90	ETSC14531-5-1	1.05989	20.8942	-6.44	0.95	-0.59
ER19SG2N02	91	ETSC14596-4-3	0.86464	20.8492	-6.44	0.95	-0.59
ER19SG2N02	92	ETSC14707-6-3	0.50809	20.7221	-6.44	0.95	-0.59
ER19SG2N02	93	ETSC15376-1-2	0.43471	20.8781	-6.44	0.95	-0.59
ER19SG2N02	94	ETSC15422-1-2	0.7255	20.8784	-6.44	0.95	-0.59
ER19SG2N02	95	ETSC14225-4-2	1.92224	20.8939	-6.44	0.95	-0.59
ER19SG2N02	96	ETSC14501-2-2	1.44969	20.8535	-6.44	0.95	-0.59
ER19SG2N02	97	ETSC14599-2-3	1.30573	10.4462	-6.44	0.95	-0.59
ER19SG2N02	98	ETSC15360-2-1	1.08633	20.8763	-6.44	0.95	-0.59
ER19SG2N02	99	ETSC14195-1-1	1.05771	20.8762	-6.44	0.95	-0.59
KB19SG2N02	1	ETSC15416-7-1	4.08691	2.6086	1.96	-3.15	3.15
KB19SG2N02	2	ETSC14732-2-1	5.2076	2.6084	1.96	-3.15	3.15
KB19SG2N02	3	ETSC15363-1-2	4.04647	2.6086	1.96	-3.15	3.15
KB19SG2N02	4	ETSC14020-3-2	4.2245	2.6147	1.96	-3.15	3.15
KB19SG2N02	5	ETSC14762-5-1	2.83184	2.6085	1.96	-3.15	3.15
KB19SG2N02	6	ETSC14707-6-3	5.0604	2.6147	1.96	-3.15	3.15
KB19SG2N02	7	ETSC14446-4-1	2.86367	2.6086	1.96	-3.15	3.15
KB19SG2N02	8	ETSC14811-2-1	4.17452	2.5719	1.96	-3.15	3.15
KB19SG2N02	9	ETSC14581-4-2	0.90893	2.6085	1.96	-3.15	3.15
KB19SG2N02	10	ETSC14195-1-1	4.57745	2.5873	1.96	-3.15	3.15
KB19SG2N02	11	ETSC14775-1-1	4.38999	2.6089	1.96	-3.15	3.15
KB19SG2N02	12	ETSC15410-9-2	3.02522	2.6085	1.96	-3.15	3.15
KB19SG2N02	13	ETSC300348	4.26904	2.6151	1.96	-3.15	3.15
KB19SG2N02	14	ETSC15376-1-2	4.72108	2.6085	1.96	-3.15	3.15
KB19SG2N02	15	ETSC15312-4-2	3.97167	2.6085	1.96	-3.15	3.15
KB19SG2N02	16	ETSC15412-6-2	3.05876	2.6086	1.96	-3.15	3.15
KB19SG2N02	17	ETSC14737-5-1	1.80215	2.6085	1.96	-3.15	3.15
KB19SG2N02	18	ETSC15360-2-1	5.08518	2.6089	1.96	-3.15	3.15
KB19SG2N02	19	ETSC14722-1-2	2.0138	2.6084	1.96	-3.15	3.15
KB19SG2N02	20	ETSC14589-5-2	1.32175	2.6086	1.96	-3.15	3.15
KB19SG2N02	21	ETSC14799-3-1	3.76354	1.3042	1.96	-3.15	3.15
KB19SG2N02	22	ETSC14225-2-2	2.89411	2.6086	1.96	-3.15	3.15
KB19SG2N02	23	ETSC14806-5-1	2.05823	2.6085	1.96	-3.15	3.15
KB19SG2N02	24	ETSC14325-4-1	1.55383	2.6085	1.96	-3.15	3.15
KB19SG2N02	25	ETSC14832-5-2	2.32518	2.6084	1.96	-3.15	3.15
KB19SG2N02	26	ETSC15534-1-1	2.76598	2.6084	1.96	-3.15	3.15
KB19SG2N02	27	ETSC15422-2-2	2.88749	2.6085	1.96	-3.15	3.15
KB19SG2N02	28	ETSC14590-4-5	2.27959	2.6084	1.96	-3.15	3.15
KB19SG2N02	29	ETSC300386	2.87897	2.5718	1.96	-3.15	3.15
KB19SG2N02	30	ETSC14586-6-2	2.24281	2.6086	1.96	-3.15	3.15
KB19SG2N02	31	ETSC15328-4-1	1.75873	2.5871	1.96	-3.15	3.15
KB19SG2N02	32	ETSC14020-1-1	2.49069	2.6085	1.96	-3.15	3.15
KB19SG2N02	33	ETSC14789-3-2	2.71893	2.6086	1.96	-3.15	3.15
KB19SG2N02	34	ETSC15412-6-1	2.33828	2.6147	1.96	-3.15	3.15
KB19SG2N02	35	ETSC14580-3-3	2.60144	2.6086	1.96	-3.15	3.15
KB19SG2N02	36	ETSC14599-2-2	1.10774	2.6087	1.96	-3.15	3.15
KB19SG2N02	37	ETSC14709-1-1	2.59906	2.572	1.96	-3.15	3.15
KB19SG2N02	38	ETSC14579-1-4	3.1389	2.6147	1.96	-3.15	3.15
KB19SG2N02	39	ETSC14793-5-1	2.2533	2.6085	1.96	-3.15	3.15
KB19SG2N02	40	ETSC14660-3-1	3.8147	2.6084	1.96	-3.15	3.15
KB19SG2N02	41	ETSC14109-2-2	2.49503	2.6086	1.96	-3.15	3.15
KB19SG2N02	42	ETSC14599-2-3	4.60441	2.6085	1.96	-3.15	3.15
KB19SG2N02	43	ETSC15357-3-1	1.76427	2.6085	1.96	-3.15	3.15
KB19SG2N02	44	ETSC14596-4-3	3.51789	2.6085	1.96	-3.15	3.15
KB19SG2N02	45	ETSC14715-5-3	5.99047	2.587	1.96	-3.15	3.15
KB19SG2N02	46	ETSC14700-3-2	2.35699	2.6084	1.96	-3.15	3.15
KB19SG2N02	47	ETSC14230-3-4	2.2475	2.6086	1.96	-3.15	3.15
KB19SG2N02	48	ETSC15368-2-2	3.60849	2.6084	1.96	-3.15	3.15
KB19SG2N02	49	ETSC15461-3-1	2.38619	2.6089	1.96	-3.15	3.15
KB19SG2N02	50	ETSC14685-4-4	2.88426	2.6084	1.96	-3.15	3.15
KB19SG2N02	51	ETSC15312-3-1	2.58665	2.6089	1.96	-3.15	3.15
KB19SG2N02	52	ETSC14600-4-3	3.03684	2.5719	1.96	-3.15	3.15
KB19SG2N02	53	ETSC15429-5-3	2.92164	2.6084	1.96	-3.15	3.15
KB19SG2N02	54	ETSC15360-1-1	4.1268	2.6089	1.96	-3.15	3.15
KB19SG2N02	55	ETSC14571-2-4	2.55389	2.6086	1.96	-3.15	3.15
KB19SG2N02	56	ETSC15384-3-2	2.72305	2.6086	1.96	-3.15	3.15
KB19SG2N02	57	ETSC14596-4-4	0.94249	2.6086	1.96	-3.15	3.15
KB19SG2N02	58	ETSC14225-4-2	2.15798	2.6086	1.96	-3.15	3.15
KB19SG2N02	59	ETSC15412-7-1	1.45397	1.3042	1.96	-3.15	3.15
KB19SG2N02	60	ETSC14707-5-1	2.345	2.5719	1.96	-3.15	3.15
KB19SG2N02	61	ETSC300354	0.73899	2.6086	1.96	-3.15	3.15
KB19SG2N02	62	ETSC14775-3-2	2.93905	2.6084	1.96	-3.15	3.15
KB19SG2N02	63	ETSC14599-7-3	2.29665	2.6084	1.96	-3.15	3.15
KB19SG2N02	64	ETSC14197-10-4	2.08406	2.6085	1.96	-3.15	3.15
KB19SG2N02	65	ETSC14804-6-1	1.18763	2.6085	1.96	-3.15	3.15
KB19SG2N02	66	ETSC14019-4-2	3.27476	2.6085	1.96	-3.15	3.15
KB19SG2N02	67	ETSC15364-2-1	2.17159	2.6085	1.96	-3.15	3.15
KB19SG2N02	68	ETSC14123-4-2	2.61322	2.6086	1.96	-3.15	3.15
KB19SG2N02	69	ETSC15385-2-2	2.90235	2.6085	1.96	-3.15	3.15
KB19SG2N02	70	ETSC14586-5-1	2.31423	2.6151	1.96	-3.15	3.15
KB19SG2N02	71	Argiti	2.37411	2.6086	1.96	-3.15	3.15
KB19SG2N02	72	ETSC14715-4-1	3.10575	2.6086	1.96	-3.15	3.15
KB19SG2N02	73	ETSC14581-3-2	2.20091	2.6085	1.96	-3.15	3.15
KB19SG2N02	74	ETSC15388-5-1	2.80666	2.6087	1.96	-3.15	3.15
KB19SG2N02	75	ETSC14589-6-2	3.28182	2.6085	1.96	-3.15	3.15
KB19SG2N02	76	14MWLSDT7114	2.92531	2.6085	1.96	-3.15	3.15
KB19SG2N02	77	ETSC15438-4-1	2.94828	2.6084	1.96	-3.15	3.15
KB19SG2N02	78	ETSC14252-3-2	4.6903	2.6084	1.96	-3.15	3.15
KB19SG2N02	79	ETSC14716-5-2	4.06749	2.6086	1.96	-3.15	3.15
KB19SG2N02	80	ETSC14600-2-1	3.46733	2.6087	1.96	-3.15	3.15
KB19SG2N02	81	ETSC14832-2-1	2.32929	2.6084	1.96	-3.15	3.15
KB19SG2N02	82	ETSC14785-2-1	2.46487	2.6086	1.96	-3.15	3.15
KB19SG2N02	83	ETSC15394-2-1	4.98167	2.6089	1.96	-3.15	3.15
KB19SG2N02	84	ETSC14203-5-2	3.38727	2.6086	1.96	-3.15	3.15
KB19SG2N02	85	ETSC14117-3-2	2.47886	2.6084	1.96	-3.15	3.15
KB19SG2N02	86	ETSC14763-2-1	3.41651	2.5872	1.96	-3.15	3.15
KB19SG2N02	87	ETSC15422-1-2	3.0471	2.587	1.96	-3.15	3.15
KB19SG2N02	88	ETSC15413-7-1	3.18189	2.6084	1.96	-3.15	3.15
KB19SG2N02	89	ETSC15360-2-2	1.28	2.6084	1.96	-3.15	3.15
KB19SG2N02	90	ETSC15410-8-3	3.14904	2.5721	1.96	-3.15	3.15
KB19SG2N02	91	ETSC14531-5-1	2.50947	2.6086	1.96	-3.15	3.15
KB19SG2N02	92	ETSC15371-4-1	0.29007	2.5873	1.96	-3.15	3.15
KB19SG2N02	93	ETSC15437-2-2	1.87293	2.6087	1.96	-3.15	3.15
KB19SG2N02	94	ETSC14112-8-3	2.98332	2.6085	1.96	-3.15	3.15
KB19SG2N02	95	ETSC14697-1-2	3.09982	2.6084	1.96	-3.15	3.15
KB19SG2N02	96	ETSC15342-4-1	4.57612	2.6084	1.96	-3.15	3.15
KB19SG2N02	97	ETSC14501-2-2	4.25179	2.6085	1.96	-3.15	3.15
KB19SG2N02	98	ETSC14791-1-1	3.42129	2.6086	1.96	-3.15	3.15
KB19SG2N02	99	ETSC15396-5-1	3.83122	2.6084	1.96	-3.15	3.15
MH19SG2N02	1	ETSC15360-1-1	3.25524	2.4735	2.01	-6	0.29
MH19SG2N02	2	ETSC14832-5-2	2.81382	2.4706	2.01	-6	0.29
MH19SG2N02	3	ETSC14197-10-4	3.22275	2.4601	2.01	-6	0.29
MH19SG2N02	4	ETSC14109-2-2	3.10161	2.4731	2.01	-6	0.29
MH19SG2N02	5	ETSC15312-3-1	2.64121	2.4734	2.01	-6	0.29
MH19SG2N02	6	ETSC14020-3-2	2.35101	2.4708	2.01	-6	0.29
MH19SG2N02	7	ETSC15429-5-3	2.72099	2.4709	2.01	-6	0.29
MH19SG2N02	8	ETSC14715-5-3	1.68681	2.4707	2.01	-6	0.29
MH19SG2N02	9	ETSC15328-4-1	2.49029	2.4708	2.01	-6	0.29
MH19SG2N02	10	ETSC14589-6-2	2.23648	2.471	2.01	-6	0.29
MH19SG2N02	11	ETSC14707-5-1	2.85062	2.4734	2.01	-6	0.29
MH19SG2N02	12	ETSC14225-4-2	1.62961	2.4708	2.01	-6	0.29
MH19SG2N02	13	ETSC14832-2-1	2.92957	2.4733	2.01	-6	0.29
MH19SG2N02	14	ETSC15363-1-2	2.62873	2.4709	2.01	-6	0.29
MH19SG2N02	15	ETSC14804-6-1	1.20874	2.4602	2.01	-6	0.29
MH19SG2N02	16	ETSC15376-1-2	1.44817	2.4706	2.01	-6	0.29
MH19SG2N02	17	ETSC14112-8-3	1.52683	2.4709	2.01	-6	0.29
MH19SG2N02	18	ETSC14660-3-1	3.23766	2.4708	2.01	-6	0.29
MH19SG2N02	19	ETSC14685-4-4	0.84778	2.4708	2.01	-6	0.29
MH19SG2N02	20	ETSC14600-4-3	1.82541	2.4707	2.01	-6	0.29
MH19SG2N02	21	ETSC14599-7-3	3.07403	2.4731	2.01	-6	0.29
MH19SG2N02	22	ETSC15394-2-1	1.55295	2.4708	2.01	-6	0.29
MH19SG2N02	23	ETSC15384-3-2	3.09643	2.4731	2.01	-6	0.29
MH19SG2N02	24	ETSC14811-2-1	2.14616	2.4707	2.01	-6	0.29
MH19SG2N02	25	ETSC15385-2-2	2.35289	2.471	2.01	-6	0.29
MH19SG2N02	26	ETSC14722-1-2	2.70463	2.4707	2.01	-6	0.29
MH19SG2N02	27	ETSC14707-6-3	2.62191	2.4713	2.01	-6	0.29
MH19SG2N02	28	ETSC15368-2-2	1.89107	2.4708	2.01	-6	0.29
MH19SG2N02	29	ETSC14590-4-5	2.20783	2.4706	2.01	-6	0.29
MH19SG2N02	30	ETSC300348	2.59422	2.4707	2.01	-6	0.29
MH19SG2N02	31	ETSC15312-4-2	2.90634	2.4707	2.01	-6	0.29
MH19SG2N02	32	ETSC15396-5-1	2.48776	2.4709	2.01	-6	0.29
MH19SG2N02	33	ETSC15461-3-1	3.18555	2.4602	2.01	-6	0.29
MH19SG2N02	34	ETSC14775-3-2	2.20848	2.4708	2.01	-6	0.29
MH19SG2N02	35	ETSC14586-5-1	3.09738	2.4735	2.01	-6	0.29
MH19SG2N02	36	ETSC15422-2-2	2.77007	2.471	2.01	-6	0.29
MH19SG2N02	37	ETSC14697-1-2	2.80775	2.4711	2.01	-6	0.29
MH19SG2N02	38	ETSC300354	1.00492	2.4706	2.01	-6	0.29
MH19SG2N02	39	ETSC14123-4-2	2.71546	2.4733	2.01	-6	0.29
MH19SG2N02	40	ETSC15438-4-1	4.26751	2.4709	2.01	-6	0.29
MH19SG2N02	41	ETSC14600-2-1	2.70604	2.4688	2.01	-6	0.29
MH19SG2N02	42	ETSC14793-5-1	2.17786	2.471	2.01	-6	0.29
MH19SG2N02	43	ETSC15410-9-2	2.48171	2.4711	2.01	-6	0.29
MH19SG2N02	44	ETSC14763-2-1	1.64711	2.4731	2.01	-6	0.29
MH19SG2N02	45	ETSC15422-1-2	2.33335	2.4709	2.01	-6	0.29
MH19SG2N02	46	ETSC14596-4-3	1.99542	2.4709	2.01	-6	0.29
MH19SG2N02	47	ETSC15437-2-2	3.20143	2.4734	2.01	-6	0.29
MH19SG2N02	48	ETSC14203-5-2	2.28808	2.4735	2.01	-6	0.29
MH19SG2N02	49	ETSC14195-1-1	2.90022	2.4709	2.01	-6	0.29
MH19SG2N02	50	ETSC14501-2-2	1.96029	2.471	2.01	-6	0.29
MH19SG2N02	51	ETSC14446-4-1	2.03919	2.471	2.01	-6	0.29
MH19SG2N02	52	ETSC14709-1-1	2.37166	2.4711	2.01	-6	0.29
MH19SG2N02	53	ETSC14785-2-1	2.83455	2.4733	2.01	-6	0.29
MH19SG2N02	54	ETSC14737-5-1	3.02342	2.4736	2.01	-6	0.29
MH19SG2N02	55	ETSC14579-1-4	2.32308	2.471	2.01	-6	0.29
MH19SG2N02	56	ETSC14716-5-2	1.68359	2.4708	2.01	-6	0.29
MH19SG2N02	57	ETSC14225-2-2	1.15422	2.4706	2.01	-6	0.29
MH19SG2N02	58	ETSC14581-3-2	1.74925	2.4734	2.01	-6	0.29
MH19SG2N02	59	ETSC14599-2-3	1.91431	2.4607	2.01	-6	0.29
MH19SG2N02	60	ETSC300386	2.51038	2.4731	2.01	-6	0.29
MH19SG2N02	61	ETSC15412-7-1	3.00146	2.4711	2.01	-6	0.29
MH19SG2N02	62	ETSC15416-7-1	0.91178	2.4711	2.01	-6	0.29
MH19SG2N02	63	ETSC14581-4-2	2.75124	2.4689	2.01	-6	0.29
MH19SG2N02	64	ETSC15357-3-1	1.70231	2.4688	2.01	-6	0.29
MH19SG2N02	65	ETSC14789-3-2	2.46678	2.4709	2.01	-6	0.29
MH19SG2N02	66	ETSC14806-5-1	0.54034	2.473	2.01	-6	0.29
MH19SG2N02	67	ETSC15413-7-1	2.44916	2.4708	2.01	-6	0.29
MH19SG2N02	68	ETSC15534-1-1	1.20549	2.4707	2.01	-6	0.29
MH19SG2N02	69	ETSC15410-8-3	3.25724	2.4732	2.01	-6	0.29
MH19SG2N02	70	ETSC15342-4-1	1.16669	2.4706	2.01	-6	0.29
MH19SG2N02	71	14MWLSDT7114	2.05812	2.4603	2.01	-6	0.29
MH19SG2N02	72	ETSC14775-1-1	2.17358	2.4731	2.01	-6	0.29
MH19SG2N02	73	ETSC14589-5-2	1.14546	2.4731	2.01	-6	0.29
MH19SG2N02	74	Argiti	2.42489	2.4707	2.01	-6	0.29
MH19SG2N02	75	ETSC15360-2-2	4.47937	2.4697	2.01	-6	0.29
MH19SG2N02	76	ETSC14799-3-1	2.84807	2.4707	2.01	-6	0.29
MH19SG2N02	77	ETSC15364-2-1	4.55352	2.4709	2.01	-6	0.29
MH19SG2N02	78	ETSC15412-6-1	4.078	2.4709	2.01	-6	0.29
MH19SG2N02	79	ETSC14531-5-1	1.5937	2.4711	2.01	-6	0.29
MH19SG2N02	80	ETSC14586-6-2	3.62967	2.471	2.01	-6	0.29
MH19SG2N02	81	ETSC14580-3-3	2.78896	2.4709	2.01	-6	0.29
MH19SG2N02	82	ETSC14732-2-1	2.56071	2.4733	2.01	-6	0.29
MH19SG2N02	83	ETSC15371-4-1	3.87381	2.4708	2.01	-6	0.29
MH19SG2N02	84	ETSC14230-3-4	1.41399	2.4734	2.01	-6	0.29
MH19SG2N02	85	ETSC14117-3-2	1.4265	2.4709	2.01	-6	0.29
MH19SG2N02	86	ETSC15412-6-2	1.91745	2.4694	2.01	-6	0.29
MH19SG2N02	87	ETSC14325-4-1	1.94233	2.4711	2.01	-6	0.29
MH19SG2N02	88	ETSC14596-4-4	2.94384	2.4731	2.01	-6	0.29
MH19SG2N02	89	ETSC15360-2-1	1.68921	2.4706	2.01	-6	0.29
MH19SG2N02	90	ETSC14791-1-1	3.67598	2.4735	2.01	-6	0.29
MH19SG2N02	91	ETSC15388-5-1	1.74259	2.4733	2.01	-6	0.29
MH19SG2N02	92	ETSC14020-1-1	1.778	2.4705	2.01	-6	0.29
MH19SG2N02	93	ETSC14700-3-2	2.47528	2.4603	2.01	-6	0.29
MH19SG2N02	94	ETSC14019-4-2	2.50986	2.4708	2.01	-6	0.29
MH19SG2N02	95	ETSC14715-4-1	3.6269	2.4707	2.01	-6	0.29
MH19SG2N02	96	ETSC14762-5-1	1.11543	2.4711	2.01	-6	0.29
MH19SG2N02	97	ETSC14571-2-4	1.81426	2.4734	2.01	-6	0.29
MH19SG2N02	98	ETSC14252-3-2	2.28291	2.4732	2.01	-6	0.29
MH19SG2N02	99	ETSC14599-2-2	2.37296	2.473	2.01	-6	0.29
MS19SG2N02	1	ETSC14806-5-1	3.42677	18.122	0.75	-0.36	-5.84
MS19SG2N02	2	ETSC14722-1-2	4.28307	18.1222	0.75	-0.36	-5.84
MS19SG2N02	3	ETSC14832-5-2	3.61503	18.1268	0.75	-0.36	-5.84
MS19SG2N02	4	ETSC14716-5-2	4.08649	18.1212	0.75	-0.36	-5.84
MS19SG2N02	5	ETSC14581-4-2	3.20854	18.1188	0.75	-0.36	-5.84
MS19SG2N02	6	ETSC14252-3-2	4.01346	18.1178	0.75	-0.36	-5.84
MS19SG2N02	7	ETSC14709-1-1	4.1569	18.1212	0.75	-0.36	-5.84
MS19SG2N02	8	ETSC14019-4-2	3.70008	18.1215	0.75	-0.36	-5.84
MS19SG2N02	9	ETSC14785-2-1	2.75631	18.1258	0.75	-0.36	-5.84
MS19SG2N02	10	ETSC14590-4-5	3.50887	18.122	0.75	-0.36	-5.84
MS19SG2N02	11	ETSC14203-5-2	3.30763	18.1223	0.75	-0.36	-5.84
MS19SG2N02	12	ETSC14775-3-2	4.75295	18.1211	0.75	-0.36	-5.84
MS19SG2N02	13	ETSC14225-4-2	3.89131	18.095	0.75	-0.36	-5.84
MS19SG2N02	14	ETSC15388-5-1	3.68709	18.1234	0.75	-0.36	-5.84
MS19SG2N02	15	ETSC14685-4-4	3.4243	18.1261	0.75	-0.36	-5.84
MS19SG2N02	16	ETSC15416-7-1	2.98997	18.1212	0.75	-0.36	-5.84
MS19SG2N02	17	ETSC15368-2-2	3.41575	18.1178	0.75	-0.36	-5.84
MS19SG2N02	18	ETSC14571-2-4	3.39754	18.1251	0.75	-0.36	-5.84
MS19SG2N02	19	ETSC14791-1-1	4.23458	18.1192	0.75	-0.36	-5.84
MS19SG2N02	20	ETSC14599-7-3	3.48148	18.1196	0.75	-0.36	-5.84
MS19SG2N02	21	ETSC15429-5-3	3.17077	18.1236	0.75	-0.36	-5.84
MS19SG2N02	22	ETSC15422-2-2	3.47942	17.9963	0.75	-0.36	-5.84
MS19SG2N02	23	ETSC14501-2-2	3.19837	18.1262	0.75	-0.36	-5.84
MS19SG2N02	24	ETSC14020-3-2	2.96836	17.9967	0.75	-0.36	-5.84
MS19SG2N02	25	ETSC14325-4-1	3.30164	18.1207	0.75	-0.36	-5.84
MS19SG2N02	26	ETSC14737-5-1	3.75827	18.1189	0.75	-0.36	-5.84
MS19SG2N02	27	ETSC14195-1-1	3.63468	18.1263	0.75	-0.36	-5.84
MS19SG2N02	28	ETSC15438-4-1	2.19459	18.1212	0.75	-0.36	-5.84
MS19SG2N02	29	ETSC14599-2-3	3.20941	18.1187	0.75	-0.36	-5.84
MS19SG2N02	30	ETSC15363-1-2	2.95896	18.1208	0.75	-0.36	-5.84
MS19SG2N02	31	ETSC15410-9-2	4.33046	18.1186	0.75	-0.36	-5.84
MS19SG2N02	32	ETSC14789-3-2	3.30277	18.1203	0.75	-0.36	-5.84
MS19SG2N02	33	ETSC14762-5-1	2.98746	18.1228	0.75	-0.36	-5.84
MS19SG2N02	34	ETSC15394-2-1	4.15413	18.126	0.75	-0.36	-5.84
MS19SG2N02	35	ETSC14660-3-1	3.56228	18.0933	0.75	-0.36	-5.84
MS19SG2N02	36	ETSC300348	3.78431	18.125	0.75	-0.36	-5.84
MS19SG2N02	37	ETSC14123-4-2	3.96436	18.1194	0.75	-0.36	-5.84
MS19SG2N02	38	ETSC14531-5-1	3.62521	18.1195	0.75	-0.36	-5.84
MS19SG2N02	39	ETSC14707-5-1	3.88037	17.9923	0.75	-0.36	-5.84
MS19SG2N02	40	ETSC14697-1-2	3.73849	18.0937	0.75	-0.36	-5.84
MS19SG2N02	41	ETSC15312-3-1	2.17615	18.0945	0.75	-0.36	-5.84
MS19SG2N02	42	ETSC14600-2-1	3.14278	18.1236	0.75	-0.36	-5.84
MS19SG2N02	43	ETSC15396-5-1	4.06083	18.126	0.75	-0.36	-5.84
MS19SG2N02	44	ETSC300386	3.39157	18.125	0.75	-0.36	-5.84
MS19SG2N02	45	ETSC14589-6-2	3.18704	18.1187	0.75	-0.36	-5.84
MS19SG2N02	46	ETSC14230-3-4	2.63876	18.125	0.75	-0.36	-5.84
MS19SG2N02	47	ETSC14225-2-2	3.28702	18.1184	0.75	-0.36	-5.84
MS19SG2N02	48	14MWLSDT7114	4.06988	17.9955	0.75	-0.36	-5.84
MS19SG2N02	49	ETSC14707-6-3	2.71531	18.1252	0.75	-0.36	-5.84
MS19SG2N02	50	ETSC15376-1-2	3.53894	18.1236	0.75	-0.36	-5.84
MS19SG2N02	51	ETSC300354	3.59024	18.1216	0.75	-0.36	-5.84
MS19SG2N02	52	ETSC14117-3-2	3.19835	18.1225	0.75	-0.36	-5.84
MS19SG2N02	53	ETSC14775-1-1	3.55571	18.1238	0.75	-0.36	-5.84
MS19SG2N02	54	ETSC15360-1-1	4.28989	18.1233	0.75	-0.36	-5.84
MS19SG2N02	55	ETSC15461-3-1	2.93154	18.1272	0.75	-0.36	-5.84
MS19SG2N02	56	ETSC14581-3-2	3.31253	18.1262	0.75	-0.36	-5.84
MS19SG2N02	57	ETSC14596-4-3	2.98583	18.1189	0.75	-0.36	-5.84
MS19SG2N02	58	ETSC15385-2-2	3.36592	18.1269	0.75	-0.36	-5.84
MS19SG2N02	59	ETSC14197-10-4	3.27983	18.1203	0.75	-0.36	-5.84
MS19SG2N02	60	ETSC15312-4-2	3.36464	18.0936	0.75	-0.36	-5.84
MS19SG2N02	61	ETSC14589-5-2	3.74237	18.126	0.75	-0.36	-5.84
MS19SG2N02	62	ETSC15342-4-1	2.80262	18.123	0.75	-0.36	-5.84
MS19SG2N02	63	ETSC14811-2-1	3.30799	18.1202	0.75	-0.36	-5.84
MS19SG2N02	64	ETSC14804-6-1	3.25531	18.126	0.75	-0.36	-5.84
MS19SG2N02	65	ETSC15422-1-2	4.09824	18.1219	0.75	-0.36	-5.84
MS19SG2N02	66	ETSC15534-1-1	2.44585	18.1246	0.75	-0.36	-5.84
MS19SG2N02	67	ETSC15384-3-2	3.97841	18.1282	0.75	-0.36	-5.84
MS19SG2N02	68	ETSC14596-4-4	2.80863	18.1189	0.75	-0.36	-5.84
MS19SG2N02	69	ETSC14599-2-2	3.9099	18.1259	0.75	-0.36	-5.84
MS19SG2N02	70	ETSC14793-5-1	3.17626	18.1241	0.75	-0.36	-5.84
MS19SG2N02	71	ETSC14580-3-3	3.6755	18.1212	0.75	-0.36	-5.84
MS19SG2N02	72	ETSC15410-8-3	3.48596	18.1181	0.75	-0.36	-5.84
MS19SG2N02	73	Argiti	3.94566	18.1219	0.75	-0.36	-5.84
MS19SG2N02	74	ETSC14763-2-1	3.03581	18.1218	0.75	-0.36	-5.84
MS19SG2N02	75	ETSC14109-2-2	3.41129	18.1233	0.75	-0.36	-5.84
MS19SG2N02	76	ETSC15412-7-1	3.63773	18.1194	0.75	-0.36	-5.84
MS19SG2N02	77	ETSC14579-1-4	3.49962	18.127	0.75	-0.36	-5.84
MS19SG2N02	78	ETSC14586-5-1	4.00645	17.9903	0.75	-0.36	-5.84
MS19SG2N02	79	ETSC15413-7-1	3.14	18.1261	0.75	-0.36	-5.84
MS19SG2N02	80	ETSC14832-2-1	3.04518	18.1236	0.75	-0.36	-5.84
MS19SG2N02	81	ETSC14446-4-1	3.21752	18.1263	0.75	-0.36	-5.84
MS19SG2N02	82	ETSC14600-4-3	3.08278	18.1258	0.75	-0.36	-5.84
MS19SG2N02	83	ETSC14732-2-1	3.77813	18.1203	0.75	-0.36	-5.84
MS19SG2N02	84	ETSC15412-6-1	3.44399	18.1269	0.75	-0.36	-5.84
MS19SG2N02	85	ETSC14715-5-3	3.24739	18.1188	0.75	-0.36	-5.84
MS19SG2N02	86	ETSC15360-2-1	2.70009	18.1241	0.75	-0.36	-5.84
MS19SG2N02	87	ETSC14020-1-1	4.02086	18.1202	0.75	-0.36	-5.84
MS19SG2N02	88	ETSC15357-3-1	3.83668	18.1199	0.75	-0.36	-5.84
MS19SG2N02	89	ETSC14112-8-3	3.28123	17.9955	0.75	-0.36	-5.84
MS19SG2N02	90	ETSC15328-4-1	3.22273	18.1232	0.75	-0.36	-5.84
MS19SG2N02	91	ETSC14715-4-1	3.17831	18.1227	0.75	-0.36	-5.84
MS19SG2N02	92	ETSC14700-3-2	3.09843	18.1187	0.75	-0.36	-5.84
MS19SG2N02	93	ETSC14799-3-1	3.39259	18.1229	0.75	-0.36	-5.84
MS19SG2N02	94	ETSC15371-4-1	3.1318	18.1192	0.75	-0.36	-5.84
MS19SG2N02	95	ETSC15364-2-1	4.13994	18.1233	0.75	-0.36	-5.84
MS19SG2N02	96	ETSC15437-2-2	3.62768	18.1227	0.75	-0.36	-5.84
MS19SG2N02	97	ETSC14586-6-2	4.10139	18.1229	0.75	-0.36	-5.84
MS19SG2N02	98	ETSC15360-2-2	4.56839	18.1208	0.75	-0.36	-5.84
MS19SG2N02	99	ETSC15412-6-2	3.7755	18.1262	0.75	-0.36	-5.84
SH19SG2N02	1	ETSC15312-4-2	1.79469	12.699	-4.48	2.66	2.32
SH19SG2N02	2	ETSC15384-3-2	2.72709	12.7046	-4.48	2.66	2.32
SH19SG2N02	3	ETSC14832-2-1	2.37143	12.7012	-4.48	2.66	2.32
SH19SG2N02	4	ETSC14832-5-2	3.38968	12.7034	-4.48	2.66	2.32
SH19SG2N02	5	ETSC14571-2-4	3.02386	12.6998	-4.48	2.66	2.32
SH19SG2N02	6	ETSC15312-3-1	2.45371	12.7032	-4.48	2.66	2.32
SH19SG2N02	7	ETSC15360-2-2	1.50836	12.7039	-4.48	2.66	2.32
SH19SG2N02	8	ETSC300386	2.05125	12.702	-4.48	2.66	2.32
SH19SG2N02	9	ETSC15412-7-1	1.04499	12.704	-4.48	2.66	2.32
SH19SG2N02	10	ETSC14020-1-1	2.74399	12.7003	-4.48	2.66	2.32
SH19SG2N02	11	ETSC14716-5-2	2.11086	12.6994	-4.48	2.66	2.32
SH19SG2N02	12	ETSC14600-2-1	1.86673	12.7033	-4.48	2.66	2.32
SH19SG2N02	13	ETSC15422-2-2	1.63104	12.7032	-4.48	2.66	2.32
SH19SG2N02	14	ETSC14806-5-1	2.6928	12.7039	-4.48	2.66	2.32
SH19SG2N02	15	ETSC15328-4-1	1.78267	12.7026	-4.48	2.66	2.32
SH19SG2N02	16	ETSC14700-3-2	1.55335	12.7021	-4.48	2.66	2.32
SH19SG2N02	17	ETSC14579-1-4	0.77109	12.699	-4.48	2.66	2.32
SH19SG2N02	18	ETSC15394-2-1	1.73469	12.7003	-4.48	2.66	2.32
SH19SG2N02	19	ETSC14763-2-1	2.26731	12.7002	-4.48	2.66	2.32
SH19SG2N02	20	ETSC15422-1-2	2.67378	12.699	-4.48	2.66	2.32
SH19SG2N02	21	ETSC14804-6-1	2.16861	12.7035	-4.48	2.66	2.32
SH19SG2N02	22	ETSC15396-5-1	2.16678	12.6994	-4.48	2.66	2.32
SH19SG2N02	23	ETSC14109-2-2	1.76179	12.7034	-4.48	2.66	2.32
SH19SG2N02	24	ETSC14225-4-2	2.0202	12.7022	-4.48	2.66	2.32
SH19SG2N02	25	ETSC15388-5-1	2.23262	12.704	-4.48	2.66	2.32
SH19SG2N02	26	ETSC15438-4-1	2.00835	12.7032	-4.48	2.66	2.32
SH19SG2N02	27	ETSC14715-4-1	2.49502	12.7033	-4.48	2.66	2.32
SH19SG2N02	28	ETSC14123-4-2	2.12316	12.7019	-4.48	2.66	2.32
SH19SG2N02	29	ETSC15534-1-1	2.47952	12.699	-4.48	2.66	2.32
SH19SG2N02	30	ETSC15360-2-1	2.22404	12.7032	-4.48	2.66	2.32
SH19SG2N02	31	ETSC14732-2-1	2.63669	12.683	-4.48	2.66	2.32
SH19SG2N02	32	ETSC14811-2-1	2.14386	12.6995	-4.48	2.66	2.32
SH19SG2N02	33	ETSC14793-5-1	1.65855	12.6989	-4.48	2.66	2.32
SH19SG2N02	34	ETSC14112-8-3	1.4779	12.6833	-4.48	2.66	2.32
SH19SG2N02	35	ETSC15461-3-1	2.22001	12.7002	-4.48	2.66	2.32
SH19SG2N02	36	ETSC14596-4-3	1.92178	12.6541	-4.48	2.66	2.32
SH19SG2N02	37	ETSC15364-2-1	2.35414	12.6989	-4.48	2.66	2.32
SH19SG2N02	38	ETSC14660-3-1	2.28278	12.7029	-4.48	2.66	2.32
SH19SG2N02	39	ETSC14799-3-1	1.6695	12.7029	-4.48	2.66	2.32
SH19SG2N02	40	ETSC15342-4-1	2.50395	12.6982	-4.48	2.66	2.32
SH19SG2N02	41	ETSC14225-2-2	1.42713	12.7026	-4.48	2.66	2.32
SH19SG2N02	42	ETSC14446-4-1	2.0143	12.6542	-4.48	2.66	2.32
SH19SG2N02	43	ETSC14581-3-2	1.65229	12.7034	-4.48	2.66	2.32
SH19SG2N02	44	ETSC14599-2-3	2.28719	12.7007	-4.48	2.66	2.32
SH19SG2N02	45	ETSC14685-4-4	1.93926	12.6983	-4.48	2.66	2.32
SH19SG2N02	46	ETSC15437-2-2	1.66704	12.6982	-4.48	2.66	2.32
SH19SG2N02	47	ETSC14737-5-1	2.32561	12.7027	-4.48	2.66	2.32
SH19SG2N02	48	ETSC14230-3-4	1.90689	12.6986	-4.48	2.66	2.32
SH19SG2N02	49	ETSC14586-5-1	1.92783	12.7033	-4.48	2.66	2.32
SH19SG2N02	50	ETSC14707-6-3	1.52528	12.7033	-4.48	2.66	2.32
SH19SG2N02	51	ETSC14531-5-1	2.47536	12.7028	-4.48	2.66	2.32
SH19SG2N02	52	ETSC14785-2-1	2.08964	12.6982	-4.48	2.66	2.32
SH19SG2N02	53	ETSC14775-3-2	0.56378	12.7033	-4.48	2.66	2.32
SH19SG2N02	54	ETSC14722-1-2	3.37449	12.6534	-4.48	2.66	2.32
SH19SG2N02	55	ETSC300354	2.40695	12.6989	-4.48	2.66	2.32
SH19SG2N02	56	ETSC14715-5-3	1.24504	12.7028	-4.48	2.66	2.32
SH19SG2N02	57	ETSC15412-6-1	0.50321	12.6988	-4.48	2.66	2.32
SH19SG2N02	58	ETSC14697-1-2	1.90104	12.7004	-4.48	2.66	2.32
SH19SG2N02	59	ETSC14599-7-3	2.07942	12.7027	-4.48	2.66	2.32
SH19SG2N02	60	ETSC15360-1-1	2.20266	12.6996	-4.48	2.66	2.32
SH19SG2N02	61	ETSC14791-1-1	1.4453	12.7018	-4.48	2.66	2.32
SH19SG2N02	62	ETSC14590-4-5	1.97812	12.6989	-4.48	2.66	2.32
SH19SG2N02	63	ETSC14775-1-1	1.41943	12.7028	-4.48	2.66	2.32
SH19SG2N02	64	ETSC15385-2-2	1.22005	12.6536	-4.48	2.66	2.32
SH19SG2N02	65	ETSC14501-2-2	2.25223	12.7027	-4.48	2.66	2.32
SH19SG2N02	66	ETSC15376-1-2	0.94246	12.7004	-4.48	2.66	2.32
SH19SG2N02	67	ETSC14019-4-2	2.5506	12.7013	-4.48	2.66	2.32
SH19SG2N02	68	ETSC15363-1-2	1.51352	12.704	-4.48	2.66	2.32
SH19SG2N02	69	ETSC14580-3-3	1.97817	12.7041	-4.48	2.66	2.32
SH19SG2N02	70	ETSC15368-2-2	1.61074	12.6989	-4.48	2.66	2.32
SH19SG2N02	71	Argiti	2.92405	12.7042	-4.48	2.66	2.32
SH19SG2N02	72	ETSC14589-5-2	1.90448	12.7041	-4.48	2.66	2.32
SH19SG2N02	73	ETSC15410-9-2	2.31076	12.7039	-4.48	2.66	2.32
SH19SG2N02	74	ETSC14252-3-2	2.18825	12.6984	-4.48	2.66	2.32
SH19SG2N02	75	ETSC15413-7-1	2.11346	12.7026	-4.48	2.66	2.32
SH19SG2N02	76	ETSC15416-7-1	2.68416	12.7025	-4.48	2.66	2.32
SH19SG2N02	77	ETSC15357-3-1	2.52804	12.684	-4.48	2.66	2.32
SH19SG2N02	78	ETSC14599-2-2	2.23452	12.7026	-4.48	2.66	2.32
SH19SG2N02	79	ETSC15410-8-3	2.01262	12.6817	-4.48	2.66	2.32
SH19SG2N02	80	ETSC14195-1-1	3.1136	12.7031	-4.48	2.66	2.32
SH19SG2N02	81	ETSC14600-4-3	2.22749	12.704	-4.48	2.66	2.32
SH19SG2N02	82	14MWLSDT7114	2.16218	12.6995	-4.48	2.66	2.32
SH19SG2N02	83	ETSC14117-3-2	2.23376	12.7038	-4.48	2.66	2.32
SH19SG2N02	84	ETSC14586-6-2	1.82605	12.6999	-4.48	2.66	2.32
SH19SG2N02	85	ETSC14709-1-1	1.48534	12.6997	-4.48	2.66	2.32
SH19SG2N02	86	ETSC14020-3-2	2.77214	12.7032	-4.48	2.66	2.32
SH19SG2N02	87	ETSC14203-5-2	2.40365	12.7019	-4.48	2.66	2.32
SH19SG2N02	88	ETSC14581-4-2	1.51467	12.6819	-4.48	2.66	2.32
SH19SG2N02	89	ETSC15371-4-1	0.85898	12.7027	-4.48	2.66	2.32
SH19SG2N02	90	ETSC14589-6-2	1.39222	12.6863	-4.48	2.66	2.32
SH19SG2N02	91	ETSC14197-10-4	2.33694	12.6989	-4.48	2.66	2.32
SH19SG2N02	92	ETSC15412-6-2	1.37507	12.7006	-4.48	2.66	2.32
SH19SG2N02	93	ETSC15429-5-3	2.16626	12.702	-4.48	2.66	2.32
SH19SG2N02	94	ETSC14325-4-1	2.14159	12.7005	-4.48	2.66	2.32
SH19SG2N02	95	ETSC14789-3-2	2.65793	12.7035	-4.48	2.66	2.32
SH19SG2N02	96	ETSC14707-5-1	2.22727	12.6535	-4.48	2.66	2.32
SH19SG2N02	97	ETSC300348	2.78499	12.7011	-4.48	2.66	2.32
SH19SG2N02	98	ETSC14596-4-4	2.2196	12.6543	-4.48	2.66	2.32
SH19SG2N02	99	ETSC14762-5-1	1.90794	12.6982	-4.48	2.66	2.32
SR19SG2N02	1	ETSC15534-1-1	5.51753	1.8301	6.2	5.9	0.67
SR19SG2N02	2	ETSC14581-4-2	7.8876	1.8301	6.2	5.9	0.67
SR19SG2N02	3	ETSC15429-5-3	5.83033	1.8301	6.2	5.9	0.67
SR19SG2N02	4	ETSC15371-4-1	6.81653	0.915	6.2	5.9	0.67
SR19SG2N02	5	ETSC15312-4-2	6.86386	1.8301	6.2	5.9	0.67
SR19SG2N02	6	ETSC15396-5-1	4.1336	1.8301	6.2	5.9	0.67
SR19SG2N02	7	ETSC14230-3-4	8.23466	1.8301	6.2	5.9	0.67
SR19SG2N02	8	ETSC14806-5-1	6.531	1.8301	6.2	5.9	0.67
SR19SG2N02	9	ETSC14599-2-2	5.468	1.8301	6.2	5.9	0.67
SR19SG2N02	10	ETSC14580-3-3	6.52613	1.8301	6.2	5.9	0.67
SR19SG2N02	11	ETSC15412-6-1	6.11813	1.8301	6.2	5.9	0.67
SR19SG2N02	12	ETSC14596-4-3	7.24133	1.8301	6.2	5.9	0.67
SR19SG2N02	13	ETSC15410-8-3	5.32973	1.8301	6.2	5.9	0.67
SR19SG2N02	14	ETSC14709-1-1	7.7888	1.8301	6.2	5.9	0.67
SR19SG2N02	15	ETSC14325-4-1	5.75666	1.8301	6.2	5.9	0.67
SR19SG2N02	16	ETSC14762-5-1	5.42893	1.8301	6.2	5.9	0.67
SR19SG2N02	17	ETSC14775-3-2	5.44753	1.8301	6.2	5.9	0.67
SR19SG2N02	18	ETSC14789-3-2	6.2328	1.8301	6.2	5.9	0.67
SR19SG2N02	19	ETSC15412-6-2	6.33106	1.8301	6.2	5.9	0.67
SR19SG2N02	20	ETSC14763-2-1	6.089	1.8301	6.2	5.9	0.67
SR19SG2N02	21	ETSC15376-1-2	6.87067	1.8301	6.2	5.9	0.67
SR19SG2N02	22	ETSC14685-4-4	6.53693	1.8301	6.2	5.9	0.67
SR19SG2N02	23	ETSC15360-2-2	4.39113	1.8301	6.2	5.9	0.67
SR19SG2N02	24	ETSC14590-4-5	4.91507	1.8301	6.2	5.9	0.67
SR19SG2N02	25	ETSC15360-1-1	5.2282	1.8301	6.2	5.9	0.67
SR19SG2N02	26	ETSC14579-1-4	6.26766	1.8301	6.2	5.9	0.67
SR19SG2N02	27	ETSC14700-3-2	6.86587	1.8301	6.2	5.9	0.67
SR19SG2N02	28	ETSC14203-5-2	3.22713	1.8301	6.2	5.9	0.67
SR19SG2N02	29	ETSC14581-3-2	7.94206	1.8301	6.2	5.9	0.67
SR19SG2N02	30	ETSC14589-6-2	6.6578	1.8301	6.2	5.9	0.67
SR19SG2N02	31	ETSC14832-2-1	7.64753	1.8301	6.2	5.9	0.67
SR19SG2N02	32	ETSC14707-5-1	6.1086	1.8301	6.2	5.9	0.67
SR19SG2N02	33	ETSC14531-5-1	5.35126	1.8301	6.2	5.9	0.67
SR19SG2N02	34	ETSC15422-2-2	6.43306	1.8301	6.2	5.9	0.67
SR19SG2N02	35	ETSC15394-2-1	7.22873	1.8301	6.2	5.9	0.67
SR19SG2N02	36	ETSC14799-3-1	7.66066	1.8301	6.2	5.9	0.67
SR19SG2N02	37	ETSC15312-3-1	7.60033	1.8301	6.2	5.9	0.67
SR19SG2N02	38	ETSC15368-2-2	6.2646	1.8301	6.2	5.9	0.67
SR19SG2N02	39	ETSC15364-2-1	5.70247	1.8301	6.2	5.9	0.67
SR19SG2N02	40	ETSC15416-7-1	7.47634	1.8301	6.2	5.9	0.67
SR19SG2N02	41	ETSC14732-2-1	4.29453	1.8301	6.2	5.9	0.67
SR19SG2N02	42	ETSC14791-1-1	6.17907	0.915	6.2	5.9	0.67
SR19SG2N02	43	ETSC14123-4-2	7.57667	1.8301	6.2	5.9	0.67
SR19SG2N02	44	ETSC15357-3-1	6.2766	1.8301	6.2	5.9	0.67
SR19SG2N02	45	ETSC14785-2-1	6.5956	0.915	6.2	5.9	0.67
SR19SG2N02	46	ETSC15363-1-2	5.94573	1.8301	6.2	5.9	0.67
SR19SG2N02	47	ETSC14722-1-2	5.97473	1.8301	6.2	5.9	0.67
SR19SG2N02	48	Argiti	7.35086	1.8301	6.2	5.9	0.67
SR19SG2N02	49	ETSC14737-5-1	5.4358	1.8301	6.2	5.9	0.67
SR19SG2N02	50	ETSC14020-3-2	4.50066	1.8301	6.2	5.9	0.67
SR19SG2N02	51	ETSC14811-2-1	8.33453	1.8301	6.2	5.9	0.67
SR19SG2N02	52	ETSC14715-5-3	7.42787	1.8301	6.2	5.9	0.67
SR19SG2N02	53	ETSC15384-3-2	6.09706	1.8301	6.2	5.9	0.67
SR19SG2N02	54	ETSC14571-2-4	5.95993	1.8301	6.2	5.9	0.67
SR19SG2N02	55	ETSC14600-4-3	7.0664	1.8301	6.2	5.9	0.67
SR19SG2N02	56	ETSC15438-4-1	6.0284	1.8301	6.2	5.9	0.67
SR19SG2N02	57	ETSC14197-10-4	4.32833	1.8301	6.2	5.9	0.67
SR19SG2N02	58	ETSC14600-2-1	6.1814	1.8301	6.2	5.9	0.67
SR19SG2N02	59	ETSC15342-4-1	6.35613	1.8301	6.2	5.9	0.67
SR19SG2N02	60	ETSC300348	7.5378	1.8301	6.2	5.9	0.67
SR19SG2N02	61	ETSC14715-4-1	6.79873	1.8301	6.2	5.9	0.67
SR19SG2N02	62	ETSC14660-3-1	3.82533	1.8301	6.2	5.9	0.67
SR19SG2N02	63	ETSC14225-2-2	6.01173	1.8301	6.2	5.9	0.67
SR19SG2N02	64	ETSC14599-7-3	7.3474	1.8301	6.2	5.9	0.67
SR19SG2N02	65	ETSC14195-1-1	6.58986	1.8301	6.2	5.9	0.67
SR19SG2N02	66	ETSC14599-2-3	2.93386	1.8301	6.2	5.9	0.67
SR19SG2N02	67	ETSC14775-1-1	7.24153	1.8301	6.2	5.9	0.67
SR19SG2N02	68	ETSC15410-9-2	5.9886	1.8301	6.2	5.9	0.67
SR19SG2N02	69	ETSC15385-2-2	7.6056	1.8301	6.2	5.9	0.67
SR19SG2N02	70	ETSC14019-4-2	6.31747	1.8301	6.2	5.9	0.67
SR19SG2N02	71	ETSC14252-3-2	7.08613	0.915	6.2	5.9	0.67
SR19SG2N02	72	ETSC15422-1-2	5.893	1.8301	6.2	5.9	0.67
SR19SG2N02	73	ETSC14596-4-4	6.8732	1.8301	6.2	5.9	0.67
SR19SG2N02	74	ETSC15413-7-1	6.25153	1.8301	6.2	5.9	0.67
SR19SG2N02	75	ETSC14716-5-2	5.19106	1.8301	6.2	5.9	0.67
SR19SG2N02	76	ETSC14804-6-1	7.7236	1.8301	6.2	5.9	0.67
SR19SG2N02	77	ETSC15461-3-1	6.60147	0.915	6.2	5.9	0.67
SR19SG2N02	78	ETSC15328-4-1	7.4334	1.8301	6.2	5.9	0.67
SR19SG2N02	79	14MWLSDT7114	5.25873	1.8301	6.2	5.9	0.67
SR19SG2N02	80	ETSC14112-8-3	7.93	0.915	6.2	5.9	0.67
SR19SG2N02	81	ETSC14707-6-3	7.15567	1.8301	6.2	5.9	0.67
SR19SG2N02	82	ETSC14832-5-2	6.8552	1.8301	6.2	5.9	0.67
SR19SG2N02	83	ETSC14586-5-1	7.52087	1.8301	6.2	5.9	0.67
SR19SG2N02	84	ETSC15437-2-2	7.17347	1.8301	6.2	5.9	0.67
SR19SG2N02	85	ETSC15360-2-1	6.5614	1.8301	6.2	5.9	0.67
SR19SG2N02	86	ETSC15388-5-1	6.4044	1.8301	6.2	5.9	0.67
SR19SG2N02	87	ETSC15412-7-1	6.55053	1.8301	6.2	5.9	0.67
SR19SG2N02	88	ETSC300354	6.2698	1.8301	6.2	5.9	0.67
SR19SG2N02	89	ETSC14586-6-2	5.44173	1.8301	6.2	5.9	0.67
SR19SG2N02	90	ETSC14589-5-2	7.0048	0.915	6.2	5.9	0.67
SR19SG2N02	91	ETSC14225-4-2	5.81693	1.8301	6.2	5.9	0.67
SR19SG2N02	92	ETSC14446-4-1	4.78793	1.8301	6.2	5.9	0.67
SR19SG2N02	93	ETSC300386	5.6238	1.8301	6.2	5.9	0.67
SR19SG2N02	94	ETSC14109-2-2	6.01933	0.915	6.2	5.9	0.67
SR19SG2N02	95	ETSC14793-5-1	6.77893	0.915	6.2	5.9	0.67
SR19SG2N02	96	ETSC14020-1-1	6.10893	1.8301	6.2	5.9	0.67
SR19SG2N02	97	ETSC14501-2-2	5.8184	1.8301	6.2	5.9	0.67
SR19SG2N02	98	ETSC14117-3-2	6.67153	1.8301	6.2	5.9	0.67
SR19SG2N02	99	ETSC14697-1-2	8.44926	1.8301	6.2	5.9	0.67
