# Supplementary material for: Accuracy of prediction from multi-environment trials for new locations using pedigree information and environmental covariates: the case of sorghum (Sorghum bicolor (L.) Moench) breeding
Source: Theor Appl Genet. 2024 Jul 10;137(8):181. doi: 10.1007/s00122-024-04684-z (PMC11236881; doi:10.1007/s00122-024-04684-z)
Supplement: Supplementary file 1 — Supplementary file1 (ZIP 13 kb) [file 122_2024_4684_MOESM1_ESM.zip › Suplimentary information/mv_x.csv]

locations	CEC1	CEC2	CEC3	CEC4	CEC5	CEC6	clay1	clay2	clay3	clay4	clay5	clay6	ph1	ph2	ph3	ph4	ph5	ph6	silt1	silt2	silt3	silt4	silt5	silt6	sand1	sand2	sand3	sand4	sand5	sand6	orc1	orc2	orc3	orc4	orc5	orc6	EC1	EC2	EC3	EC4	EC5	EC6	cton	Casatrf	catomg	CaCO3rf	CECrf	Corf	Curf
ER19SG2N02	21	19	19	19	20	22	24	25	28	30	31	32	68	68	70	71	72	75	17	17	15	15	16	17	59	58	56	54	53	51	7	13	11	9	8	5	1.07	0.111	0.105	0.104	0.157	0.322	11.9461	79.4708	11.6522	0.584537	26.7246	2.6102	2.96696
KB19SG2N02	48	48	48	48	48	48	34	34	36	36	37	37	76	76	77	78	79	80	37	37	36	35	35	34	29	29	28	28	28	29	9	21	18	14	12	7	1.05	0.468	0.463	0.469	0.615	0.776	14.0082	80.9626	6.47759	0.632736	57.5732	2.95825	3.22713
MH19SG2N02	48	49	49	49	50	50	37	39	40	41	41	41	78	78	80	80	82	82	30	30	30	30	30	29	32	31	30	29	29	30	10	25	22	18	14	7	1.66	1.08	1.09	1.14	1.24	1.48	16.3978	82.8529	7.81167	0.87011	65.8639	2.6716	4.35001
MS19SG2N02	43	42	42	43	43	44	31	31	33	35	36	34	70	71	74	79	81	83	30	31	30	29	29	29	39	39	37	36	36	37	4	14	12	8	6	3	0.91	0.771	0.773	0.777	0.834	0.901	14.4664	88.8691	21.0951	1.36674	54.1307	1.42159	2.35042
SH19SG2N02	16	15	16	17	17	17	29	31	32	36	35	33	69	69	70	72	78	81	24	23	23	22	22	21	47	46	45	42	43	46	3	6	6	5	4	2	0.127	0.124	0.127	0.131	0.142	0.238	11.6963	77.6562	4.64769	0.221885	37.3003	2.34564	2.23843
SR19SG2N02	43	44	44	44	44	44	39	41	43	45	46	45	70	71	72	73	75	78	33	32	31	30	30	30	28	27	25	25	24	25	9	24	22	15	11	8	0.193	0.182	0.198	0.203	0.225	0.282	12.1652	78.0604	6.24129	0.453494	44.5028	1.82766	2.10801
[truncated: 16 more columns]
