# Supplementary material for: Accuracy of prediction from multi-environment trials for new locations using pedigree information and environmental covariates: the case of sorghum (Sorghum bicolor (L.) Moench) breeding
Source: Theor Appl Genet. 2024 Jul 10;137(8):181. doi: 10.1007/s00122-024-04684-z (PMC11236881; doi:10.1007/s00122-024-04684-z)
Supplement: Supplementary file 1 — Supplementary file1 (ZIP 13 kb) [file 122_2024_4684_MOESM1_ESM.zip › Suplimentary information/mvr.R]

library(pls)
setwd("C:/Users/Diriba Tadese/Desktop/Files/DAAD/second paper/Data and R code")
Y_l<-read.csv("mv_y.csv", header = T)#this is the "TrialID x genotype" matrix taken from "data_for_Stage_II" data file
X<-read.csv("mv_x.csv", header = T)

Y<-as.matrix(Y_l[-1])
X<-as.matrix(X[-1],)

# centering the X matrix
std<-function(x){
  return((x-mean(x, na.rm=T))/sd(x, na.rm = T))
}
#pls.options()$mvralg
X_c<- as.data.frame(apply(X, 2, std))

X_c<-as.matrix(X_c)
pls1=mvr(Y~X_c,scale = F,center = F,
         ncomp = 3,method = "oscorespls") # method : oscorespls = NIPALS
# summary information of the pls1
summary(pls1)
# bi plot of pls1 (comp1 vs comp2)

biplot(pls1,
       main = "PLS biplot",
             xlabs = Y_l[,1]
       )
# extracting the first and the second SCs             
z1=round(pls1$scores,2)
z1

# coefficient of pls1 
co<-pls1$coefficients # coefficients for X-C vs Y

write.csv(co,"coef.csv")
