# Supplementary material for: Accuracy of prediction from multi-environment trials for new locations using pedigree information and environmental covariates: the case of sorghum (Sorghum bicolor (L.) Moench) breeding
Source: Theor Appl Genet. 2024 Jul 10;137(8):181. doi: 10.1007/s00122-024-04684-z (PMC11236881; doi:10.1007/s00122-024-04684-z)
Supplement: Supplementary file 1 — Supplementary file1 (ZIP 13 kb) [file 122_2024_4684_MOESM1_ESM.zip › Suplimentary information/pedigree.csv]

Genotype	Female	Male
1	13MIF5#5024	13sudanint#13-2
2	Debir	Hodem/Gobiye
3	IESV92045DL	13sudanint#27
4	ICSR56	13sudanint#27
5	IESV92084DL	13sudanint#27
6	Karimtama1	N-13
7	P721Q	2372
8	Karimtama 1	13sudanint#10-1
9	Bashair	13sudanint#27
10	14MILSDT7100	E36-1
11	13MIF5#5024	13sudanint#13-2
12	WSV387/P9405	Gambella1107
13	Meko-1	13sudanint#12
14	NTJ2	13sudanint#14
15	IESV92084DL	13sudanint#12
16	M36121/P9402	2372
17	ICSR56	13sudanint#12
18	Teshale	13sudanint#13-2
19	A2267-2	Wetetbegunche
20	S35	Meko-1
21	14MILSDT7402	Gambella1107
22	14MILSDT7402	Gambella1107
23	Meko-1	13sudanint#12
24	ICSR56	13sudanint#10-1
25	Meko-1	13sudanint#13-2
26	ICSV93041	13sudanint#11-3
27	Meko-1	13sudanint#27
28	Mominay4	13sudanint#27
29	Melkam	Gambella1107
30	Wediaker	13sudanint#13-2
31	ETSL101866	S35
32	NTJ2	Gambella1107
33	14MILSDT7308	2372
34	WSV387/P9404	2372
35	Teshale	13sudanint#27
36	Debir	Hodem/Gobiye
37	S35	Gambella1107
38	Karimtama1	Birhan
39	IESV92084DL	13sudanint#12
40	ICSV96143	13sudanint#14
41	Meko-1/SRN-39SBC3F4	13sudanint#12
42	Teshale	13sudanint#13-2
43	A2267-2	Meko-1
44	Meko-1	13sudanint#27
45	Gambella1107	13sudanint#13-2
46	M36121/P9402	Gambella1107
47	S35	2372
48	WSV387/P9405	Meko-1
49	Gambella1107	13sudanint#27
50	14MILSDT7324	2372
51	Gambella1107	13sudanint#27
52	Teshale	SRN39
53	Meko-1	13sudanint#13-2
54	14MILSDT7086	Meko-1
55	14MILSDT7402	E36-1
56	14MILSDT7086	Gambella1107
57	Karimtama1	13sudanint#12
58	ICSV700	Meko-1
59	S35	2372
60	A2267-2	E36-1
61	14MILSDT7402	E36-1
62	Jamiyu	Berjoke/Meko-1
63	Teshale	13sudanint#27
64	14MILSDT7402	Meko-1
65	Gambella1107	SRN39
66	ICSV96143	13sudanint#13-2
67	Gambella1107	S35
68	05MW6028	Birhan
69	Teshale	13sudanint#27
70	14MILSDT7402	Gambella1107
71	05MW6028	N-13
72	M36121/P9401	2372
73	IESV92045DL	13sudanint#27
74	IESV92045DL	Gobiye
75	ETSL101845	Gambella1107
76	AG_8	13sudanint#11-3
77	IESV92084DL	13sudanint#10-1
78	13MIF5#5024	13sudanint#10-1
79	Gambella1107	13sudanint#11-3
80	13MI5024	Gobiye
81	Bashair	13sudanint#10-1
82	S35	2372
83	Meko-1	13sudanint#10-1
84	SILA	13sudanint#10-1
85	13MIF5#5076	13sudanint#13-2
86	Teshale	13sudanint#11-3
87	14MILSDT7308	2372
88	ICSR56	13sudanint#12
89	2005MI5060	E-36-1
90	Redswazi	Meko-1
91	Gambella1107	B35
92	S35/B35	S35
93	S35/B35	S35
94	ICSV111/B35	ICSV111
95	Gambella1107	SRN39
96	((Meko/SRN39)///Meko)	SRN39
97	Macia	S35
98	Gambella1107	S35
99	WSV387	P9403
