# Supplementary material for: Accuracy of prediction from multi-environment trials for new locations using pedigree information and environmental covariates: the case of sorghum (Sorghum bicolor (L.) Moench) breeding
Source: Theor Appl Genet. 2024 Jul 10;137(8):181. doi: 10.1007/s00122-024-04684-z (PMC11236881; doi:10.1007/s00122-024-04684-z)
Supplement: Supplementary file 1 — Supplementary file1 (ZIP 13 kb) [file 122_2024_4684_MOESM1_ESM.zip › Suplimentary information/S1.csv]

Environmental covariates	coeficients
CEC1	44.14731933
CEC2	46.06298017
CEC3	46.28697965
CEC4	46.47197534
CEC5	44.99423904
CEC6	43.77231554
clay1	66.19008632
clay2	64.62476493
clay3	68.2188372
clay4	70.26356668
clay5	74.90610284
clay6	68.92455572
ph1	-2.070550588
ph2	6.717768351
ph3	2.205455836
ph4	4.780294241
ph5	0.234867315
ph6	6.108181358
silt1	54.47892876
silt2	51.18728172
silt3	49.88746014
silt4	48.24720568
silt5	47.83985246
silt6	51.04959886
sand1	-61.32573082
sand2	-61.94385881
sand3	-64.07796194
sand4	-63.2955524
sand5	-65.37143354
sand6	-65.5171315
orc1	24.50039349
orc2	45.62997248
orc3	50.06248075
orc4	33.60234391
orc5	22.49620302
orc6	42.41360056
EC1	-39.52634404
EC2	-4.669717919
EC3	-3.283584943
EC4	-3.52695592
EC5	-5.490403124
EC6	-12.3511693
cton	-6.111608208
Casatrf	-4.370309523
catomg	-7.427927216
CaCO3rf	0.292493894
CECrf	20.02069789
Corf	-47.16980787
Curf	-36.78098971
ECrf	-20.02294636
Krf	36.87113443
ktomg	-13.7739051
Mgsatrf	-2.338887405
Mnrf	49.69015631
MnAlrf	59.77172382
Morf	66.67850963
Npctrf	39.83859184
OMpctrf	54.57085739
Prf	-7.41017646
pHrf	-40.98777683
Srf	-16.20371867
Sirf	26.781748
Znrf	71.6496309
RF	25.19680634
Temp	3.161717097
