# Supplementary material for: Accuracy of prediction from multi-environment trials for new locations using pedigree information and environmental covariates: the case of sorghum (Sorghum bicolor (L.) Moench) breeding
Source: Theor Appl Genet. 2024 Jul 10;137(8):181. doi: 10.1007/s00122-024-04684-z (PMC11236881; doi:10.1007/s00122-024-04684-z)
Supplement: Supplementary file 1 — Supplementary file1 (ZIP 13 kb) [file 122_2024_4684_MOESM1_ESM.zip › Suplimentary information/stage_II prediction.R]

setwd("C:/Users/Diriba Tadese/Desktop/Files/DAAD/second paper/Data and R code")
library(asreml)
# reading pedigree information and computing 'ainv'
ped<-read.csv("pedigree.csv")
ped$genotype<-as.factor(ped$Genotype)
ped$Male<-as.factor(ped$Male)
ped$Female<-as.factor(ped$Female)
ainv <- ainverse(ped)
# reading data frame
dff1<-read.csv("data_for_stage_II.csv") # is the data set from stage-I
dff1$TrialID<-as.factor(dff1$TrialID)
dff1$entry<-as.factor(dff1$entry)
str(dff1)
####################################################
# for the cross validation we drop one location at a time and in the following example,
#"KB19SG2N02" trial was dropped and the prediction was made using the remaining trials.
#The process continues for all locations for each models 
df1<-dff1[-which(dff1$TrialID=="KB19SG2N02"),]
df1<-droplevels(df1)
levels(df1$TrialID)
################################################################
# basic models
#################################################################
# without pedigree and EC 
m1<-asreml(lsmeans~1,
           random = ~ TrialID+entry+TrialID:entry,
           family = asr_gaussian(dispersion = 1.0), 
           weights=weights_smith,
           #start.values = T,
           na.action = na.method("omit"),
           data = df1,
           maxit=1000)
for (i in 1:5) {
  update(m1)
}
kb<-dff1[which(dff1$TrialID=="KB19SG2N02"),]

m1kb<-predict(m1, classify = "entry")
write.csv(m1kb,"m1kb.csv")
# with pedigree information 
m2<-asreml(lsmeans~1,
           random = ~TrialID+ vm(entry, ainv)+idv(TrialID):vm(entry, ainv),
           family = asr_gaussian(dispersion = 1.0), 
           weights=weights_smith,
           na.action = na.method("omit"),
           data = df1,
           maxit=100)
for (i in 1:5) {
  update(m2)
}
m2kb<-predict(m2, classify = "entry",
              levels = list(entry=unique(kb$entry,ainv)))
 write.csv(m2kb,"m2kb.csv")
# random coefficient without pedigree information
m3<-asreml(lsmeans~Z1,
             random = ~ TrialID+TrialID:entry +
               str(~entry+Z1:entry,~us(2):id(99)),
             family = asr_gaussian(dispersion = 1.0), 
             weights=weights_smith,
             na.action = na.method("omit"),
           #R.param = b,
             data = df1,
             maxit=100)
for (i in 1:5) {
  update(m3)
}
m3kb<-predict(m3, classify = "entry",
              levels =list(entry= unique(kb$entry),
                           Z1=unique(kb$Z1))) 
write.csv(m3kb,"m3kb.csv")
# model with Ec and without ped considering RC
m4<-asreml(lsmeans~Z1,
             random = ~ TrialID+idv(TrialID):vm(entry, ainv)+
               str(~vm(entry, ainv)+Z1:vm(entry, ainv),~us(2):id(164)),
             family = asr_gaussian(dispersion = 1.0), 
             weights=weights_smith,
           #start.values = T,
             na.action = na.method("omit"),
           #G.param = c,
             data = df1,
             maxit=100)
for (i in 1:5) {
  
  update(m4)
}
m4kb<-predict(m4, classify = "entry",
              levels =list(entry= unique(kb$entry),
                           Z1=unique(kb$Z1))) 
write.csv(m4kb,"m4kb.csv")
##########################################################
# the diagonal variance-covariance structure for GxL
#########################################################
# without pedigree and ec 
diag1<-asreml(lsmeans~1,
              random = ~TrialID+entry+diag(TrialID):entry,
              family = asr_gaussian(dispersion = 1.0), 
              weights=weights_smith,
              na.action = na.method("omit"),
              data = df1,
              maxit=1000)
for (i in 1:5) {
  update(diag1)
}
diag1kb<-predict(diag1, classify = "entry")
                 
write.csv(diag1kb,"diag1kb.csv")
# with pedigree information 
diag2<-asreml(lsmeans~1,
              random = ~ TrialID+ vm(entry, ainv)+diag(TrialID):vm(entry,ainv),
              family = asr_gaussian(dispersion = 1.0), 
              weights=weights_smith,
              na.action = na.method("omit"),
              data = df1,
              maxit=1000)
for (i in 1:5) {
  update(diag2)
}
diag2kb<-predict(diag2, classify = "entry",
                 levels =list(entry= unique(kb$entry)))
write.csv(diag2kb,"diag2kb.csv")
# RC of the covariate
diag3<-asreml(lsmeans~Z1,
                random = ~TrialID+diag(TrialID):entry +
                  str(~entry+Z1:entry, ~us(2):id(99)),
                family = asr_gaussian(dispersion = 1.0), 
                weights=weights_smith,
                na.action = na.method("omit"),
                data = df1,
                maxit=1000)

for (i in 1:5) {
  update(diag3)
}
diag3kb<-predict(diag3, classify = "entry",
                 levels =list(Z1=unique(kb$Z1)))
write.csv(diag3kb,"diag3kb.csv")
# model with pedigree and SC
diag4<-asreml(lsmeans~Z1,
              random = ~TrialID+diag(TrialID):vm(entry, ainv)+
                str(~vm(entry, ainv)+Z1:vm(entry,ainv), ~us(2):id(164)),
              family = asr_gaussian(dispersion = 1.0), 
              weights=weights_smith,
              na.action = na.method("omit"),
              data = df1,
              maxit=100)
for (i in 1:5) {
  update(diag4)
}
diag4kb<-predict(diag4, classify = "entry",
                 levels =list(Z1=unique(kb$Z1),
                 entry=unique(kb$entry, ainv)))
write.csv(diag4kb,"diag4kb.csv")
###################################################################
# FA models
###################################################################
fa1<-asreml(lsmeans~1,
           random = ~TrialID+entry+fa(TrialID,2):entry,
          family = asr_gaussian(dispersion = 1.0), 
           weights=weights_smith,
           na.action = na.method("omit"),
           data = dff1,
           maxit=100)
for (i in 1:5){
 update(fa1)
}
fa1sr<-predict(fa1, classify = "entry")
write.csv(fa1kb,"fa1kb.csv")
# with pedigree information 
fa2<-asreml(lsmeans~1,
           random = ~TrialID+ vm(entry, ainv)+fa(TrialID,2):(entry),
           family = asr_gaussian(dispersion = 1.0), 
           weights=weights_smith,
           na.action = na.method("omit"),
           data = df1,
           maxit=1000)
for (i in 1:5) {
  update(fa2)
}
fa2kb<-predict(fa2, classify = "entry",
                 levels =list(entry= unique(kb$entry)))
write.csv(fa2kb,"fa2kb.csv")
# RC of the covariate
fa3<-asreml(lsmeans~Z1,
              random = ~TrialID+fa(TrialID,1):entry+
                str(~ (entry+Z1:entry), ~us(2):id(99)),
              family = asr_gaussian(dispersion = 1.0), 
              weights=weights_smith,
              na.action = na.method("omit"),
              data = dff1,
              maxit=1000)
for (i in 1:5) {
  update(fa3)
}
fa3kb<-predict(fa3, classify = "entry",
               levels =list(entry= unique(kb$entry),
                            Z1=unique(kb$Z1)))
write.csv(fa3kb,"fa3kb.csv")
#ped and EC
fa4<-asreml(lsmeans~Z1,
              random = ~ TrialID+fa(TrialID, 2):vm(entry,ainv)+
                str(~vm(entry, ainv)+Z1:vm(entry, ainv), ~us(2):id(164)),
              family = asr_gaussian(dispersion = 1.0), 
              weights=weights_smith,
              na.action = na.method("omit"),
              data = df1,
              maxit=100)
for (i in 1:5) {
  update(fa4)
}
fa4kb<-predict(fa4, classify = "entry",
               levels =list(entry= unique(kb$entry, ainv),
                            Z1=unique(kb$Z1)))
write.csv(fa4kb,"fa4kb.csv")
# after predicting genotype performances for all locations through dropout mechanism,
# we computed the MSEPD and Spearman rank correlation of estimated means (from stage I) and
# predicted values of Stage II to evaluate prediction accuracy.
